# Supplementary material for: Quantifying the effect of Warmblood Fragile Foal Syndrome on foaling rates in the German riding horse population
Source: PLoS One. 2022 Jul 28;17(7):e0267975. doi: 10.1371/journal.pone.0267975 (PMC9333276; doi:10.1371/journal.pone.0267975)
Supplement: S1 Table — (XLSX) [file pone.0267975.s001.xlsx]

## Sheet: Tabelle1
Studbook distribution in % within the datasets used for the statistical analyses of covering data regarding WFFS effects.
	Meckl	ZfdP	SaThue	Trak	BrAnh	BaWue	OS	OL	Westf	Hann
1a	2.74	2.75	3.36	4.75	5.12	5.71	8.46	17.91	17.99	31.22
1b	2.07	1.29	3.12	5.11	4.68	5.7	8.83	17.84	16.87	34.49
2a	2.67	2.14	3.36	4.77	5.1	5.78	8.44	17.94	17.84	31.95
2b	2.06	1.15	3.11	5.1	4.67	5.71	8.83	17.88	16.86	34.64
3a	2.72	0.44	0	3.74	0.63	6.3	8.42	19.01	16.39	42.36
3b	1.89	0.22	0	3.59	0.68	5.88	8.96	18.63	15.96	44.2
Meckl=Mecklenburg, SaThue=Sachen-Thueringen, Trak=Trakehner, BrAnh=Brandenburg-Anhalt
BaWue=Baden-Wuerttemberg, OS=Oldenburg International, OL=Oldenburg, Westf=Westfalen, Hann=Hannover
